# Supplementary material for: Targeting the YXXΦ Motifs of the SARS Coronaviruses 1 and 2 ORF3a Peptides by In Silico Analysis to Predict Novel Virus—Host Interactions
Source: Biomolecules. 2022 Jul 29;12(8):1052. doi: 10.3390/biom12081052 (PMC9405953; doi:10.3390/biom12081052)
Supplement: Supplementary file 1 [file biomolecules-12-01052-s001.zip]

Archive with 2 entries (2 files):
- File S1-linear and conformational antigenicity data.xlsx
- Supplementary Tables Kakkanas et al 2022.pdf
