# Supplementary material for: Targeting the YXXΦ Motifs of the SARS Coronaviruses 1 and 2 ORF3a Peptides by In Silico Analysis to Predict Novel Virus—Host Interactions
Source: Biomolecules. 2022 Jul 29;12(8):1052. doi: 10.3390/biom12081052 (PMC9405953; doi:10.3390/biom12081052)
Supplement: Supplementary file 1 [file biomolecules-12-01052-s001.zip › File S1-linear and conformational antigenicity data.xlsx]

## Sheet: linear CoV
SARS-CoV-ORF3a
Position	Residue	Start	End	Peptide	Score > 0.95		SARS-CoV-ORF3a
9	T	6	12	RFFTLGS	0.956		Canonical YXXΦ motifs
13	I	10	16	LGSITAQ	0.95		Peptide	Position	Motif
14	T	11	17	GSITAQP	1083		YKGF	74 – 77	upstream
18	V	15	21	AQPVKID	0.943		YSHL	91 – 94	1st
19	K	16	22	QPVKIDN	1071		YALI	109 – 112	2nd
20	I	17	23	PVKIDNA	1026		YNSV	160 – 163	3rd
21	D	18	24	VKIDNAS	1013		YVVV	200 – 203	extra
22	N	19	25	KIDNASP	1159		YYQL	211 – 214	4th
23	A	20	26	IDNASPA	1109
24	S	21	27	DNASPAS	1246
25	P	22	28	NASPAST	1174		ID	start	end	sequence	av. score
26	A	23	29	ASPASTV	1023		1446523	154	165	HDYCIPYNSVTD	1155.11
27	S	24	30	SPASTVH	1064
28	T	25	31	PASTVHA	0.954
37	L	34	40	TIPLQAS	0.944
39	A	36	42	PLQASLP	1041
41	L	38	44	QASLPFG	1049
42	P	39	45	ASLPFGW	1046
43	F	40	46	SLPFGWL	1036
67	K	64	70	ALNKRWQ	0.959
69	W	66	72	NKRWQLA	0.959
79	F	76	82	GFQFICN	0.994
119	N	116	122	QCINACR	1.0
129	L	126	132	RCWLCWK	0.979
130	C	127	133	CWLCWKC	1013
131	W	128	134	WLCWKCK	0.987
132	K	129	135	LCWKCKS	1054
133	C	130	136	CWKCKSK	1114
134	K	131	137	WKCKSKN	1167
135	S	132	138	KCKSKNP	1247
136	K	133	139	CKSKNPL	1187
137	N	134	140	KSKNPLL	1101
138	P	135	141	SKNPLLY	1.12
139	L	136	142	KNPLLYD	1124
140	L	137	143	NPLLYDA	1074
141	Y	138	144	PLLYDAN	1074
142	D	139	145	LLYDANY	1.02
143	A	140	146	LYDANYF	1021
144	N	141	147	YDANYFV	1009
145	Y	142	148	DANYFVC	1016
146	F	143	149	ANYFVCW	0.944
147	V	144	150	NYFVCWH	0.986
150	H	147	153	VCWHTHN	1.01
151	T	148	154	CWHTHNY	1101
152	H	149	155	WHTHNYD	1.14
153	N	150	156	HTHNYDY	1166
154	Y	151	157	THNYDYC	1.2
155	D	152	158	HNYDYCI	1.13
156	Y	153	159	NYDYCIP	1211
157	C	154	160	YDYCIPY	1151
158	I	155	161	DYCIPYN	1211
159	P	156	162	YCIPYNS	1207
160	Y	157	163	CIPYNSV	1116
161	N	158	164	IPYNSVT	1083
162	S	159	165	PYNSVTD	1224
163	V	160	166	YNSVTDT	1144
164	T	161	167	NSVTDTI	1049
165	D	162	168	SVTDTIV	0.897	<0.95
171	E	168	174	VVTEGDG	1.04
172	G	169	175	VTEGDGI	1036
173	D	170	176	TEGDGIS	1169
174	G	171	177	EGDGIST	1169
175	I	172	178	GDGISTP	1.28
176	S	173	179	DGISTPK	1201
177	T	174	180	GISTPKL	1077
178	P	175	181	ISTPKLK	0.999
179	K	176	182	STPKLKE	1037
180	L	177	183	TPKLKED	1041
181	K	178	184	PKLKEDY	1067
182	E	179	185	KLKEDYQ	0.99
183	D	180	186	LKEDYQI	0.913
184	Y	181	187	KEDYQIG	1051
185	Q	182	188	EDYQIGG	1.13
186	I	183	189	DYQIGGY	1187
187	G	184	190	YQIGGYS	1183
188	G	185	191	QIGGYSE	1126
189	Y	186	192	IGGYSED	1194
190	S	187	193	GGYSEDR	1263
191	E	188	194	GYSEDRH	1176
192	D	189	195	YSEDRHS	1157
193	R	190	196	SEDRHSG	1217
194	H	191	197	EDRHSGV	1084
195	S	192	198	DRHSGVK	1123
196	G	193	199	RHSGVKD	1123
197	V	194	200	HSGVKDY	1.15
198	K	195	201	SGVKDYV	1086
199	D	196	202	GVKDYVV	0.953
214	L	211	217	YYQLEST	0.997
215	E	212	218	YQLESTQ	0.974
219	I	216	222	STQITTD	1031
220	T	217	223	TQITTDT	0.964
221	T	218	224	QITTDTG	1.05
222	D	219	225	ITTDTGI	0.977
223	T	220	226	TTDTGIE	1016
224	G	221	227	TDTGIEN	1101
225	I	222	228	DTGIENA	1059
226	E	223	229	TGIENAT	0.987
236	L	233	239	FNKLVKD	0.961
237	V	234	240	NKLVKDP	1093
238	K	235	241	KLVKDPP	1087
239	D	236	242	LVKDPPN	1166
240	P	237	243	VKDPPNV	1153
241	P	238	244	KDPPNVQ	1221
242	N	239	245	DPPNVQI	1144
243	V	240	246	PPNVQIH	1071
244	Q	241	247	PNVQIHT	0.991
247	T	244	250	QIHTIDG	0.979
248	I	245	251	IHTIDGS	1043
249	D	246	252	HTIDGSS	1.18
250	G	247	253	TIDGSSG	1267
251	S	248	254	IDGSSGV	1201
252	S	249	255	DGSSGVA	1229
253	G	250	256	GSSGVAN	1243
254	V	251	257	SSGVANP	1237
255	A	252	258	SGVANPA	1127
256	N	253	259	GVANPAM	1009
257	P	254	260	VANPAMD	0.994
258	A	255	261	ANPAMDP	1.14
259	M	256	262	NPAMDPI	1113
260	D	257	263	PAMDPIY	1053
261	P	258	264	AMDPIYD	1044
262	I	259	265	MDPIYDE	1056
263	Y	260	266	DPIYDEP	1187
264	D	261	267	PIYDEPT	1116
265	E	262	268	IYDEPTT	1036
266	P	263	269	YDEPTTT	1106
267	T	264	270	DEPTTTT	1.08
268	T	265	271	EPTTTTS	1076
269	T	266	272	PTTTTSV	1041
270	T	267	273	TTTTSVP	1041
271	S	268	274	TTTSVPL	0.989
			Scores in bold correspond to antigenic residues

## Sheet: conformational CoV
SARS-CoV-ORF3a
Position	Residue	Chain	Position	Residue	Chain		SARS-CoV-ORF3a
47	ILE	A	47	ILE	B		Canonical YXXΦ motifs
55	VAL	A	49	GLY	B		Peptide	Position	Motif
57	GLN	A	55	VAL	B		YKGF	74 – 77	upstream
60	SER	A	57	GLN	B		YSHL	91 – 94	1st
71	LEU	A	60	SER	B		YALI	109 – 112	2nd
82	ASN	A	71	LEU	B		YNSV	160 – 163	3rd
91	TYR	A	82	ASN	B		YVVV	200 – 203	extra
95	LEU	A	91	TYR	B		YYQL	211 – 214	4th
115	LEU	A	95	LEU	B
116	GLN	A	115	LEU	B
126	ARG	A	116	GLN	B
133	CYS	A	126	ARG	B
135	SER	A	130	CYS	B
140	LEU	A	133	CYS	B
143	ALA	A	135	SER	B
145	TYR	A	140	LEU	B
148	CYS	A	143	ALA	B
149	TRP	A	145	TYR	B
161	ASN	A	148	CYS	B
164	THR	A	149	TRP	B
168	VAL	A	161	ASN	B
170	THR	A	164	THR	B
171	SER	A	168	VAL	B
185	GLN	A	170	THR	B
191	GLU	A	171	SER	B
205	SER	A	185	GLN	B
228	VAL	A	191	GLU	B
231	PHE	A	205	SER	B
-	-	-	228	VAL	B
-	-	-	231	PHE	B

## Sheet: linear CoV2
SARS-CoV-2-ORF3a
Position	Residue	Start	End	Peptide	Score > 0.95		SARS-CoV-2-ORF3a
19	E	16	22	KQGEIKD	1033		Canonical YXXΦ motifs
20	I	17	23	QGEIKDA	0.983		Peptide	Position	Motif
21	K	18	24	GEIKDAT	0.98		YSHL	91 – 94	1st
22	D	19	25	EIKDATP	0.974		YALV	109 – 112	2nd
23	A	20	26	IKDATPS	1073		YNSV	160 – 163	3rd
24	T	21	27	KDATPSD	1214		-	-
25	P	22	28	DATPSDF	1156		YYQL	211 – 214	4th
26	S	23	29	ATPSDFV	1019		YNKI	233 - 236	downstream
27	D	24	30	TPSDFVR	1.06
28	F	25	31	PSDFVRA	1017
29	V	26	32	SDFVRAT	0.937		ID	start	end	sequence	av.score
37	I	34	40	TIPIQAS	0.927		1540003	155	169	DYCIPYNSVTSSIVI	1156.56
39	A	36	42	PIQASLP	1024		1692668	209	224	SDYYQLYSTQLSTDTG	1080.77
41	L	38	44	QASLPFG	1049		1543496	233	247	YNKIVDEPEEHVQIH	1037
42	P	39	45	ASLPFGW	1046
43	F	40	46	SLPFGWL	1036
73	L	70	76	QLALSKG	0.974
75	K	72	78	ALSKGVH	0.957
79	F	76	82	GVHFVCN	0.98
116	Q	113	119	YFLQSIN	0.967
131	W	128	134	WLCWKCR	0.979
132	K	129	135	LCWKCRS	1046
133	C	130	136	CWKCRSK	1106
134	R	131	137	WKCRSKN	1159
135	S	132	138	KCRSKNP	1239
136	K	133	139	CRSKNPL	1179
137	N	134	140	RSKNPLL	1093
138	P	135	141	SKNPLLY	1.12
139	L	136	142	KNPLLYD	1124
140	L	137	143	NPLLYDA	1074
141	Y	138	144	PLLYDAN	1074
142	D	139	145	LLYDANY	1.02
143	A	140	146	LYDANYF	1021
144	N	141	147	YDANYFL	1021
145	Y	142	148	DANYFLC	1029
146	F	143	149	ANYFLCW	0.957
147	L	144	150	NYFLCWH	0.999
149	W	146	152	FLCWHTN	0.973
150	H	147	153	LCWHTNC	1057
151	T	148	154	CWHTNCY	1136
152	N	149	155	WHTNCYD	1174
153	C	150	156	HTNCYDY	1.2
154	Y	151	157	TNCYDYC	1234
155	D	152	158	NCYDYCI	1164
156	Y	153	159	CYDYCIP	1159
157	C	154	160	YDYCIPY	1151
158	I	155	161	DYCIPYN	1211
159	P	156	162	YCIPYNS	1207
160	Y	157	163	CIPYNSV	1116
161	N	158	164	IPYNSVT	1083
162	S	159	165	PYNSVTS	1.22
163	V	160	166	YNSVTSS	1207
164	T	161	167	NSVTSSI	1111
165	S	162	168	SVTSSIV	0.96
168	V	165	171	SSIVITS	0.956
169	I	166	172	SIVITSG	0.974
170	T	167	173	IVITSGD	0.979
171	S	168	174	VITSGDG	1134
172	G	169	175	ITSGDGT	1.2
173	D	170	176	TSGDGTT	1.27
174	G	171	177	SGDGTTS	1337
175	T	172	178	GDGTTSP	1.35
176	T	173	179	DGTTSPI	1194
177	S	174	180	GTTSPIS	1.19
178	P	175	181	TTSPISE	1073
179	I	176	182	TSPISEH	1071
180	S	177	183	SPISEHD	1143
181	E	178	184	PISEHDY	1101
182	H	179	185	ISEHDYQ	1024
183	D	180	186	SEHDYQI	1024
184	Y	181	187	EHDYQIG	1043
185	Q	182	188	HDYQIGG	1.16
186	I	183	189	DYQIGGY	1187
187	G	184	190	YQIGGYT	1116
188	G	185	191	QIGGYTE	1059
189	Y	186	192	IGGYTEK	1063
190	T	187	193	GGYTEKW	1133
191	E	188	194	GYTEKWE	1016
192	K	189	195	YTEKWES	0.997
193	W	190	196	TEKWESG	1057
194	E	191	197	EKWESGV	0.991
195	S	192	198	KWESGVK	1.03
196	G	193	199	WESGVKD	1094
197	V	194	200	ESGVKDC	1127
198	K	195	201	SGVKDCV	1093
199	D	196	202	GVKDCVV	0.96
206	Y	203	209	LHSYFTS	1014
207	F	204	210	HSYFTSD	1139
208	T	205	211	SYFTSDY	1166
209	S	206	212	YFTSDYY	1124
210	D	207	213	FTSDYYQ	1101
211	Y	208	214	TSDYYQL	1.1
212	Y	209	215	SDYYQLY	1126
213	Q	210	216	DYYQLYS	1126
214	L	211	217	YYQLYST	1054
215	Y	212	218	YQLYSTQ	1031
216	S	213	219	QLYSTQL	0.953
217	T	214	220	LYSTQLS	1017
218	Q	215	221	YSTQLST	1.07
219	L	216	222	STQLSTD	1116
220	S	217	223	TQLSTDT	1049
221	T	218	224	QLSTDTG	1134
222	D	219	225	LSTDTGV	1066
223	T	220	226	STDTGVE	1087		scores for (233-247) peptide
224	G	221	227	TDTGVEH	1019		233	Y	230	236	FFIYNKI	0.836	<0.95
225	V	222	228	DTGVEHV	0.953		234	N	231	237	FIYNKIV	0.821	<0.95
235	K	232	238	IYNKIVD	0.944		235	K	232	238	IYNKIVD	0.944	<0.95
236	I	233	239	YNKIVDE	0.983		236	I	233	239	YNKIVDE	0.983	<0.95
237	V	234	240	NKIVDEP	1037		237	V	234	240	NKIVDEP	1037
240	P	237	243	VDEPEEH	0.95		238	D	235	241	KIVDEPE	0.92	<0.95
241	E	238	244	DEPEEHV	0.95		239	E	236	242	IVDEPEE	0.881	<0.95
248	T	245	251	QIHTIDG	0.979		240	P	237	243	VDEPEEH	0.95
249	I	246	252	IHTIDGS	1043		241	E	238	244	DEPEEHV	0.95	<0.95
250	D	247	253	HTIDGSS	1.18		242	E	239	245	EPEEHVQ	0.881	<0.95
251	G	248	254	TIDGSSG	1267		243	H	240	246	PEEHVQI	0.843	<0.95
252	S	249	255	IDGSSGV	1201		244	V	241	247	EEHVQIH	0.761	<0.95
253	S	250	256	DGSSGVV	1206		245	Q	242	248	EHVQIHT	0.793	<0.95
254	G	251	257	GSSGVVN	1.22		246	I	243	249	HVQIHTI	0.754	<0.95
255	V	252	258	SSGVVNP	1214		247	H	244	250	VQIHTID	0.827	<0.95
256	V	253	259	SGVVNPV	1081
257	N	254	260	GVVNPVM	0.963
259	V	256	262	VNPVMEP	0.991
260	M	257	263	NPVMEPI	0.987
263	I	260	266	MEPIYDE	0.953
264	Y	261	267	EPIYDEP	1084
265	D	262	268	PIYDEPT	1116
266	E	263	269	IYDEPTT	1036
267	P	264	270	YDEPTTT	1106
268	T	265	271	DEPTTTT	1.08
269	T	266	272	EPTTTTS	1076
270	T	267	273	PTTTTSV	1041
271	T	268	274	TTTTSVP	1041
272	S	269	275	TTTSVPL	0.989
										Scores in bold correspond to antigenic residues

## Sheet: conformational CoV2
SARS-CoV-2-ORF3a							SARS-CoV-2-ORF3a
Position	Residue	Chain	Position	Residue	Chain		Canonical YXXΦ motifs
49	GLY	A	47	VAL	B		Peptide	Position	Motif
57	GLN	A	55	VAL	B		YSHL	91 – 94	1st
59	ALA	A	57	GLN	B		YALV	109 – 112	2nd
74	TYR	A	70	GLN	B		YNSV	160 – 163	3rd
82	ASN	A	81	CYS	B		-	-
91	TYR	A	82	ASN	B		YYQL	211 – 214	4th
96	LEU	A	91	TYR	B		YNKI	233 - 236	downstream
116	GLN	A	96	LEU	B
132	LYS	A	105	PHE	B
135	SER	A	108	LEU	B
144	ASN	A	115	LEU	B
147	VAL	A	116	GLN	B
148	CYS	A	130	CYS	B
151	THR	A	135	SER	B
155	ASP	A	139	ASN	B
164	THR	A	141	TYR	B
166	THR	A	143	ALA	B
168	VAL	A	144	ASN	B
170	THR	A	151	THR	B
171	GLU	A	154	TYR	B
185	GLN	A	164	THR	B
187	GLY	A	166	THR	B
188	GLY	A	168	VAL	B
202	VAL	A	170	THR	B
204	HIS	A	171	GLU	B
228	ALA	A	185	GLN	B
234	ASN	A	188	GLY	B
-	-	-	189	TYR	B
-	-	-	204	HIS	B
-	-	-	225	ILE	B
-	-	-	228	ALA	B
-	-	-	231	PHE	B
